# Supplementary material for: Antimicrobial Peptide with a Bent Helix Motif Identified in Parasitic Flatworm Mesocestoides corti
Source: Int J Mol Sci. 2024 Oct 30;25(21):11690. doi: 10.3390/ijms252111690 (PMC11546468; doi:10.3390/ijms252111690)
Supplement: Supplementary file 1 [file ijms-25-11690-s001.zip]

Archive with 1 entries (1 files):
- ijms-3278722-supplementary.pdf
